# Supplementary material for: Identification of candidate genes associated with less-photosensitive anthocyanin phenotype using an EMS mutant (pind) in eggplant (Solanum melongena L.)
Source: Front Plant Sci. 2023 Dec 11;14:1282661. doi: 10.3389/fpls.2023.1282661 (PMC10758619; doi:10.3389/fpls.2023.1282661)
Supplement: Supplementary file 4 [file Table_1.xlsx]

## Sheet: Sheet1
Table S1 primer sequence for KASP detection
Primer	Primer_FAM	Primer_HEX	Reverse primer
M1	GAAGGTGACCAAGTTCATGCTGGTTTTGCCTCCTGCCCATCT	GAAGGTCGGAGTCAACGGATTGGTTTTGCCTCCTGCCCATCA	CAACATGCTTATGGAATCACAAGTTAATCC
M2	GAAGGTGACCAAGTTCATGCTAGAGTTGTTTGAGGCTGTGGAAC	GAAGGTCGGAGTCAACGGATTCAAGAGTTGTTTGAGGCTGTGGAAT	AGCCTTTCTTTCTGCATTAACTCTAAAATTC
M3	GAAGGTGACCAAGTTCATGCTCGGCATAAATTCATACACAAGCAAC	GAAGGTCGGAGTCAACGGATTCGGCATAAATTCATACACAAGCAAA	GGTTCAATTGTTGGGATGGTGTAGAC
M4	GAAGGTGACCAAGTTCATGCTGTACGAGGGTGTTAGAACTTTGTAAC	GAAGGTCGGAGTCAACGGATTGTACGAGGGTGTTAGAACTTTGTAAT	AAACTTCTTGGGGATCAATCCTAC
M5	GAAGGTGACCAAGTTCATGCTTGAGATAAAGGAGAAGATTTTGAAAATGAG	GAAGGTCGGAGTCAACGGATTCTGAGATAAAGGAGAAGATTTTGAAAATGAT	CATGGGAATGGTGCACAGAACAACAT
M6	GAAGGTGACCAAGTTCATGCTAGCACCAGCAAGATCGTTGCC	GAAGGTCGGAGTCAACGGATTCAGCACCAGCAAGATCGTTGCT	CCAGATTGTTTGACCAATCCTGTACATT
M7	GAAGGTGACCAAGTTCATGCTCAACATAATCTCTTGTTTGCCATGC	GAAGGTCGGAGTCAACGGATTCCAACATAATCTCTTGTTTGCCATGT	GGTAAGCAAGTTTAAGTATGTGTTTAGTATAG
M8	GAAGGTGACCAAGTTCATGCTATAATTTGCTATTGGGATAGCTTTTGC	GAAGGTCGGAGTCAACGGATTCATAATTTGCTATTGGGATAGCTTTTGT	TAGTTCAAAACGCTTGATTTTACGCACG
M9	GAAGGTGACCAAGTTCATGCTTTTGTGTATTTGGAGGGTTCTTCAAATAA	GAAGGTCGGAGTCAACGGATTGTGTATTTGGAGGGTTCTTCAAATAG	AGTCACGGCCCACGGGGTTG
M10	GAAGGTGACCAAGTTCATGCTGGGAATGAATGCTTCGCTTATCG	GAAGGTCGGAGTCAACGGATTTTTGGGAATGAATGCTTCGCTTATCA	CAGAGTTTATGCACAAAAATTATTTCCATATTTC
M11	GAAGGTGACCAAGTTCATGCTTATCTAATTAAACTGATGTATTTGCAGTTATAG	GAAGGTCGGAGTCAACGGATTTATCTAATTAAACTGATGTATTTGCAGTTATAA	TCAGATCTTCCAGTATCTTCCAAGCTT
M12	GAAGGTGACCAAGTTCATGCTCACCGCATGATCCCTCTAATGAC	GAAGGTCGGAGTCAACGGATTCACCGCATGATCCCTCTAATGAG	ATGAGATAAGTGGAAGTTTCCCATCTTATAA
M13	GAAGGTGACCAAGTTCATGCTTTTTAATGGATTGAATAATTATTAATGATATTAGTG	GAAGGTCGGAGTCAACGGATTATTTTAATGGATTGAATAATTATTAATGATATTAGTT	CAACTTGAGATCGAGACACAGTTTTATC
