# Supplementary material for: Identification of candidate genes associated with less-photosensitive anthocyanin phenotype using an EMS mutant (pind) in eggplant (Solanum melongena L.)
Source: Front Plant Sci. 2023 Dec 11;14:1282661. doi: 10.3389/fpls.2023.1282661 (PMC10758619; doi:10.3389/fpls.2023.1282661)
Supplement: Supplementary file 5 [file Table_2.xlsx]

## Sheet: Sheet1
Table S2 List of primer used for RT-PCR analysis
Gene name	Forword Primer sequence（5’-3’）	Reverse Primer sequence（5’-3’）
SmC4H	CAAGTACCAAGAGCATGGAC	TGTGAGGGTGGTTGACTAAT
SmCHI	AAATACAAAAGCCAGCATAACC	AGGGGAGTGTCACCTACAACTA
SmF3H	AATGCGATAGTGTATCCGTTAA	CAAGCAAGAATTTCCTCAATG
SmDFR	TTCATTTGCTCATCCCATC	GCCCCTTGATACATATCCTC
SmANS	GGGTAACAGCAAAGTGTGT	TCAGGTAGGGGCTTAAGGA
Sm5GT	TGAATGGACCAATTTGGATC	GATCCTGTATTTTACATGTCAC
SmMYB113	CAAGTGACAAGCAAACTACCG	TCTTCTCCTTCAACAGCGTC
SmGL2	CTACTCTTCAGCGGCAATGT	TCCCACTCATTCTTTGTGCC
SmGL3	TCATTTGGTTGGGGTTAGCC	CGGCTGATACTGTTTGGGAA
SmTTG2	GGTAGACAAACCCATGGTCC	ACATGAGCATTAGCCTCAGC
SmTT8	CCGCATACAGACTGTCGTTT	GGCTTAGGTAGTGGTTGCTC
SmUVR8	TCTTCCCGGAGTATTGTCTC	TCTTCCCGGAGTATTGTCTC
SmCRY3	CCTGTCTCCCCGTTTTATAT	ACATGGTCTGGTCTTGGCTC
SmCOP1	AGTCGAAGAGCTTAATGAGATCCA	GCACCACCTCCCTTATCTCTCAATG
SmGAPDH	GTACGACAACGAATGGGGTTA	TCATATCAGCAGCACCAGCA
