# Supplementary material for: Identification of candidate genes associated with less-photosensitive anthocyanin phenotype using an EMS mutant (pind) in eggplant (Solanum melongena L.)
Source: Front Plant Sci. 2023 Dec 11;14:1282661. doi: 10.3389/fpls.2023.1282661 (PMC10758619; doi:10.3389/fpls.2023.1282661)
Supplement: Supplementary file 6 [file Table_3.xlsx]

## Sheet: Sheet1
Table S3 Summary of sequencing data quality
Sample	Clean Reads	Clean Base(bp)	Error Rate(％)	Q20(％)	Q30(％)	GC Content(％)
WT-pool	96777013	29033103900	0.04	96.25	90.17	36.61
MT-pool	90196644	27058993200	0.04	96.46	90.64	36.56
