# Supplementary material for: Identification of candidate genes associated with less-photosensitive anthocyanin phenotype using an EMS mutant (pind) in eggplant (Solanum melongena L.)
Source: Front Plant Sci. 2023 Dec 11;14:1282661. doi: 10.3389/fpls.2023.1282661 (PMC10758619; doi:10.3389/fpls.2023.1282661)
Supplement: Supplementary file 7 [file Table_4.xlsx]

## Sheet: Sheet1
Table S4 Sequencing depth and coverage statistics
Sample	Mapped reads	Total Reads	Mapping rate (％)	Average depth (X)	least 1×(％)	least 5×(％)
WT-pool	192645988	193554026	99.53	22.33	98.67	97.72
MT-pool	179465844	180393288	99.49	19.35	98.64	97.6
