# Supplementary material for: Identification of candidate genes associated with less-photosensitive anthocyanin phenotype using an EMS mutant (pind) in eggplant (Solanum melongena L.)
Source: Front Plant Sci. 2023 Dec 11;14:1282661. doi: 10.3389/fpls.2023.1282661 (PMC10758619; doi:10.3389/fpls.2023.1282661)
Supplement: Supplementary file 8 [file Table_5.xlsx]

## Sheet: Sheet1
Table S5 Fruit color separation in 305F2 population under bagging condition
Generation	Numbers of plants	Purple after bagging	White after bagging	Separation ratio	Expected ratio	χ2
18-305	15	15	0
305F1	9	0	9
305F2	408	305	103	2.96:1	03:01:00	0.013
