# Supplementary material for: Identification of candidate genes associated with less-photosensitive anthocyanin phenotype using an EMS mutant (pind) in eggplant (Solanum melongena L.)
Source: Front Plant Sci. 2023 Dec 11;14:1282661. doi: 10.3389/fpls.2023.1282661 (PMC10758619; doi:10.3389/fpls.2023.1282661)
Supplement: Supplementary file 9 [file Table_6.xlsx]

## Sheet: Sheet1
Table S6 Genes in candida region related to less light-independent anthocyanin biosynthesis of pind
Gene ID	SNP Category	Function Annotation
EGP21873	non-synonymous、downstream intergenic	12-oxophytodienoate reductase 1
EGP21874	upstream intergenic、downstream intergenic	myb domain protein 113
EGP21875	upstream intergenic、downstream intergenic	myb domain protein 113
EGP21876	upstream intergenic	-
EGP21880	upstream intergenic	NB-ARC domain-containing disease resistance protein
EGP21881	downstream intergenic	Regulator of chromosome condensation (RCC1) family with FYVE zinc finger domain
EGP21882	upstream intergenic	Regulator of chromosome condensation (RCC1) family with FYVE zinc finger domain
EGP21883	upstream intergenic、downstream intergenic	-
EGP21884	upstream intergenic、downstream intergenic	-
EGP21885	upstream intergenic、intronic、downstream intergenic	-
EGP21886	upstream intergenic、intronic、downstream intergenic	-
EGP21887	downstream intergenic	-
EGP21888	downstream、downstream intergenic	-
EGP21889	upstream intergenic、downstream intergenic	-
EGP21890	downstream intergenic	F-box and associated interaction domains-containing protein
EGP21891	downstream intergenic	phytochrome kinase substrate 2
EGP21892	upstream intergenic、intronic、downstream intergenic	-
EGP21893	upstream intergenic、downstream intergenic	-
EGP21894	upstream intergenic	Tetratricopeptide repeat (TPR)-like superfamily protein
EGP21895	upstream intergenic	-
EGP21896	downstream intergenic	-
EGP21898	upstream intergenic	CAAX amino terminal protease family protein
EGP21899	upstream intergenic、downstream intergenic	Tetratricopeptide repeat (TPR)-like superfamily protein
EGP21900	upstream intergenic、downstream intergenic	P-loop containing nucleoside triphosphate hydrolases superfamily protein
EGP21901	upstream intergenic、downstream intergenic	P-loop containing nucleoside triphosphate hydrolases superfamily protein
EGP21902	upstream intergenic、downstream intergenic	-
EGP21903	upstream intergenic、intronic	alpha/beta-Hydrolases superfamily protein
EGP21904	upstream intergenic	-
EGP21905	upstream intergenic、downstream intergenic	-
EGP21906	upstream intergenic、downstream intergenic	-
EGP21907	upstream intergenic	S-adenosyl-L-methionine-dependent methyltransferases superfamily protein
EGP21908	downstream intergenic	phytochrome kinase substrate 1
EGP21909	upstream intergenic、downstream intergenic	ribonuclease 3
EGP21910	downstream intergenic	-
EGP21911	non-synonymous	-
EGP21913	upstream intergenic	-
EGP21914	upstream intergenic	-
EGP21916	downstream	-
EGP21917	upstream intergenic	-
EGP21918	upstream intergenic、downstream intergenic	AAA-ATPase 1
EGP21919	upstream intergenic	-
EGP21927	downstream intergenic	F-box and associated interaction domains-containing protein
EGP21928	downstream intergenic、downstream、downstream intergenic	-
EGP21929	upstream intergenic、downstream intergenic	F-box family protein
EGP21930	downstream intergenic	P-loop containing nucleoside triphosphate hydrolases superfamily protein
EGP21931	upstream intergenic	P-loop containing nucleoside triphosphate hydrolases superfamily protein
EGP21932	downstream intergenic	-
EGP21934	upstream intergenic	ARM repeat superfamily protein
EGP21935	upstream intergenic、downstream intergenic	F-box and associated interaction domains-containing protein
EGP21936	upstream intergenic	Protein of unknown function (DUF616)
EGP21937	downstream	Protein of unknown function (DUF616)
EGP21943	upstream intergenic	-
EGP21944	upstream intergenic	P-loop containing nucleoside triphosphate hydrolases superfamily protein
EGP21945	upstream intergenic	AAA-ATPase 1
EGP21946	downstream intergenic	origin recognition complex protein 6
EGP21947	upstream intergenic、intronic	ARM repeat superfamily protein
EGP21948	upstream intergenic	-
EGP21950	upstream、downstream intergenic	Protein of unknown function (DUF616)
EGP21951	upstream intergenic、downstream intergenic	-
EGP21952	upstream intergenic、downstream intergenic	-
EGP21953	upstream intergenic、non-synonymous、downstream intergenic	CAAX amino terminal protease family protein
EGP21954	upstream intergenic、downstream intergenic	F-box and associated interaction domains-containing protein
EGP21955	upstream intergenic	-
EGP21956	downstream intergenic	-
EGP21957	upstream intergenic、upstream、downstream intergenic	Regulator of chromosome condensation (RCC1) family with FYVE zinc finger domain
EGP21958	upstream intergenic、downstream intergenic	F-box and associated interaction domains-containing protein
EGP21959	upstream intergenic、downstream intergenic	Regulator of chromosome condensation (RCC1) family with FYVE zinc finger domain
EGP21960	upstream intergenic、downstream intergenic	P-loop containing nucleoside triphosphate hydrolases superfamily protein
EGP21961	upstream intergenic、intronic、downstream intergenic	CAAX amino terminal protease family protein
EGP21962	downstream intergenic	-
