# Supplementary material for: Identification of candidate genes associated with less-photosensitive anthocyanin phenotype using an EMS mutant (pind) in eggplant (Solanum melongena L.)
Source: Front Plant Sci. 2023 Dec 11;14:1282661. doi: 10.3389/fpls.2023.1282661 (PMC10758619; doi:10.3389/fpls.2023.1282661)
Supplement: Supplementary file 10 [file Table_7.xlsx]

## Sheet: Sheet1
Table S7 Common genes shared by combinations ‘MT_D_2d vs WT_D_2d’ and ‘WT_D_2d vs WT_L_2d’
Gene ID	Function Annotation	FPKM
		WT_D_2d	WT_L_2d	MT_D_2d	MT_L_2d
EGP25741	UDP-Glycosyltransferase superfamily protein	0.174228	23.0105	51.2566	16.6175
EGP10947	Heavy metal transport/detoxification superfamily protein	10.0491	92.192	110.076	102.465
EGP11159	detoxifying efflux carrier 35	0.11353	33.9542	72.864	24.2595
EGP28412	cytochrome B5 isoform D	1.8603	50.3996	111.289	66.8048
EGP26291	indole-3-acetate beta-D-glucosyltransferase	0.0664671	38.0444	85.1331	31.5136
EGP18904	leucoanthocyanidin dioxygenase	0.0900448	23.0692	53.9005	28.8388
EGP32037	Cytochrome P450 superfamily protein	0.0382709	25.3883	49.488	21.3876
EGP24051	Pectin lyase-like superfamily protein	11.5871	5.17593	48.9737	29.4477
novel.1124	Histone H4 variant TH091 && -	31.0201	4.37861	0.897731	2.84874
EGP16402	Serine protease inhibitor, potato inhibitor I-type family protein	58.3989	7.97749	0.536956	16.3155
novel.624	Wound-induced proteinase inhibitor 2	42.1632	3.04807	3.2793	12.1372
EGP21564	UDP-glucosyl transferase 78D2	0.0426252	5.29113	17.2835	8.03331
EGP14347	-	0.0386261	16.6127	45.0361	18.1072
EGP22567	Glycosyl hydrolases family 31 protein	23.3537	2.58796	2.03592	1.72144
EGP16400	Serine protease inhibitor, potato inhibitor I-type family protein	113.621	29.6172	8.62112	64.3353
EGP33759	Pyridoxal phosphate (PLP)-dependent transferases superfamily protein	47.9041	2.87395	7.64932	3.73902
EGP10615	Cysteine proteinases superfamily protein	9.85474	1.68754	1.15252	2.74972
EGP25953	phosphoenolpyruvate carboxykinase 1	0.00539484	15.5771	30.2065	11.3672
EGP30699	glutathione S-transferase F11	0	15.2391	30.2967	14.5164
EGP24357	Chalcone and stilbene synthase family protein	0.531111	9.59787	13.1519	4.86701
EGP33386	NmrA-like negative transcriptional regulator family protein	28.8551	12.4422	7.91519	8.17186
EGP30923	flavanone 3-hydroxylase	13.6223	92.1053	111.827	64.0903
EGP21679	WRKY family transcription factor family protein	4.38094	19.8821	21.3992	13.3386
EGP09623	HSP20-like chaperones superfamily protein	13.9653	53.1071	2.68603	5.29182
EGP16978	basic helix-loop-helix (bHLH) DNA-binding superfamily protein	0.0048668	2.09725	7.3271	2.57323
EGP02826	ETHYLENE-INSENSITIVE3-like 3	7.17365	3.01097	1.77546	1.45065
EGP20689	Copper amine oxidase family protein	2.56461	0.717594	0.169127	0.311223
EGP24362	Chalcone and stilbene synthase family protein	0	6.2429	7.37072	2.69936
EGP22200	Chalcone-flavanone isomerase family protein	4.14651	11.6494	21.0059	13.4955
EGP00835	AGAMOUS-like 67	17.9873	3.30877	0	0.0336388
EGP31016	dihydroflavonol 4-reductase	0.0430143	1.65567	2.5118	1.66908
EGP10931	response to low sulfur 2	19.0857	3.05245	0.51853	0.996276
EGP00718	Clathrin light chain protein	1.30909	4.24726	6.27161	5.75267
EGP10289	heat shock protein 101	7.27968	14.8039	2.69546	3.73819
EGP07155	ferredoxin 3	36.4304	13.2544	7.95115	7.59266
EGP06389	2-oxoglutarate (2OG) and Fe(II)-dependent oxygenase superfamily protein	46.9793	21.5385	15.7124	16.8866
EGP16482	S-adenosyl-L-methionine-dependent methyltransferases superfamily protein	0	4.33871	21.5721	14.7685
EGP16390	Signal transduction histidine kinase, hybrid-type, ethylene sensor	5.91806	0.754589	0.313219	0.192849
EGP09440	heat shock protein 70	17.0061	48.5289	2.6078	5.28942
EGP24232	Chalcone-flavanone isomerase family protein	0.0346527	5.29868	4.68374	3.40892
EGP26808	Protein of unknown function (DUF640)	16.2727	6.18625	2.1474	2.37121
EGP00770	Wound-responsive family protein	16.6546	5.71306	1.11866	1.23755
EGP25959	branched-chain amino acid transaminase 2	85.1101	34.9963	22.5658	14.3718
EGP18317	Protein phosphatase 2C family protein	7.41552	3.30237	1.24439	1.18259
EGP13530	ovate family protein 14	13.8335	2.01657	0.840457	0.692929
EGP26811	EGP26811	5.83697	12.3917	16.5633	19.4195
EGP19984	chlorophyll A/B binding protein 1	6.37669	36.6543	34.899	91.221
EGP04179	ethylene-responsive element binding protein	276.696	112.564	73.5807	74.7313
EGP31706	Tetratricopeptide repeat (TPR)-like superfamily protein	1.89407	0.364559	0.27601	0.17546
novel.1956	Catechol oxidase B, chloroplasticdomain	592.516	190.201	177.288	252.666
EGP21200	sigma factor binding protein 1	11.9206	1.69929	0.266317	0.235565
EGP15208	Protein of unknown function (DUF604)	11.548	60.6489	1.91158	6.61648
EGP30586	terpene synthase-like sequence-1,8-cineole	4.36905	0.660823	0.463328	0.635345
EGP16365	ethylene response factor 1	5.74014	0.478767	0.0148838	0.306663
novel.1475	Putative phytosulfokines 6	1.58006	5.18057	9.64078	7.7279
EGP11941	-	9.53806	21.6796	31.5434	16.6779
EGP09088	Plant protein of unknown function (DUF247)	8.21015	1.51644	0.813067	1.84563
EGP14710	Copper transport protein family	116.491	23.3314	24.2188	35.1164
EGP06563	SGNH hydrolase-type esterase superfamily protein	5.29724	19.6504	1.00008	12.1946
EGP09060	phloem protein 2-B10	30.6226	3.92471	6.07933	4.16075
EGP00471	gibberellin 2-oxidase	22.3744	5.49062	1.97985	1.13793
EGP28291	oligopeptide transporter 4	11.2154	1.29656	2.70891	2.16504
EGP18633	basic helix-loop-helix (bHLH) DNA-binding superfamily protein	9.24179	0.905671	0.55203	2.04264
EGP20075	Chalcone-flavanone isomerase family protein	19.4833	8.15418	6.92805	7.22162
EGP10809	alpha/beta-Hydrolases superfamily protein	4.35248	17.0898	1.67058	3.75623
EGP05341	O-acyltransferase (WSD1-like) family protein	1.73643	0.286999	0.0937859	0.492386
novel.362	Tubulin alpha-1 chain	2.98564	6.32182	6.71894	6.78197
EGP21875	myb domain protein 113	0.230652	4.77658	2.60217	5.14116
EGP23822	-	2.1594	0.0193135	0	0
EGP08817	Disease resistance protein (CC-NBS-LRR class) family	49.9888	7.08627	12.0357	11.1684
EGP10904	4-coumarate:CoA ligase 3	1.72379	5.59192	5.93801	2.31342
EGP08816	-	62.595	13.4925	15.9129	18.2478
EGP04557	galactinol synthase 1	4.79334	16.1441	1.32575	3.08427
EGP24607	photosystem I light harvesting complex gene 1	43.8939	179.476	117.451	298.584
EGP10052	RING/U-box superfamily protein	5.34133	0.285409	0	0.0358344
EGP31522	-	256.208	100.523	87.8464	86.5714
EGP02814	receptor-like protein kinase 1	17.0381	4.88843	4.54743	5.50192
EGP31430	AP2/B3-like transcriptional factor family protein	4.9736	1.74454	1.38308	2.76308
EGP18281	Ankyrin repeat family protein	15.5062	6.91576	4.95529	6.31962
EGP28631	Mannose-binding lectin superfamily protein	0.993415	3.34972	3.72429	2.63838
EGP10141	WRKY DNA-binding protein 40	14.3711	1.18118	1.93507	2.60649
novel.573	(S)-coclaurine N-methyltransferase	2.88231	0.950776	0.716655	0.611443
EGP22154	-	9.63912	2.68038	1.74023	1.3699
EGP13871	WRKY DNA-binding protein 40	47.1955	12.0889	15.3258	11.93
EGP05430	Ethylene insensitive 3 family protein	29.9677	13.3262	12.2733	9.73199
EGP15539	mitogen-activated protein kinase 3	38.9276	18.1026	17.2347	17.622
EGP23665	NB-ARC domain-containing disease resistance protein	4.22471	0.615982	0.841478	1.05034
EGP28530	ADR1-like 1	12.8756	2.57464	2.97952	3.48263
EGP06753	Protein of unknown function (DUF506)	3.10868	0.118029	0.0182968	0.0396824
EGP10816	STELAR K+ outward rectifier	0.971762	2.02917	2.76454	1.36404
EGP00188	Protein of unknown function, DUF584	3.10223	0.0674429	0.0657044	0.0457166
EGP23488	Protein kinase superfamily protein	6.43387	0.396439	0.609196	1.25829
EGP16523	Acyl-CoA N-acyltransferases (NAT) superfamily protein	4.58133	1.76357	1.11594	1.79366
EGP25999	Subtilisin-like serine endopeptidase family protein	7.74541	1.72309	1.34781	1.57544
novel.1069	-	1.66964	0.0212398	0	0
EGP09594	glutamate receptor 2.8	0.57076	0.110513	0.0562391	0.129772
EGP27998	gigantea protein (GI)	1.96309	7.20906	0.253742	0.342555
EGP11668	Oxidoreductase, zinc-binding dehydrogenase family protein	9.70581	35.159	3.70903	9.36945
EGP21456	FK506 BINDING PROTEIN 53	7.35885	2.79814	1.45629	3.63338
EGP09059	phloem protein 2-B10	3.49581	0.132578	0.240156	0.0958999
EGP05390	NADPH:quinone oxidoreductase	4.83913	0.656898	0.501936	0.428848
EGP13308	Protein kinase superfamily protein	4.56991	23.0162	1.8499	5.43843
EGP13526	2-oxoglutarate (2OG) and Fe(II)-dependent oxygenase superfamily protein	8.43111	0.0747091	0	0.164777
EGP12949	lectin protein kinase family protein	32.6142	14.9527	16.1856	18.1884
EGP16399	Serine protease inhibitor, potato inhibitor I-type family protein	2.12155	0.114345	0.056433	0.80627
EGP19040	Oxidoreductase family protein	2.25838	0.0231514	0.0987364	0.03594
EGP14258	UDP-glucosyl transferase 76E11	1.12365	0.0727277	0.0520355	0.0963923
EGP14930	-	2.77248	28.9673	0.450524	13.4513
EGP27000	cysteine synthase C1	25.8326	6.76548	6.99664	9.19889
EGP05313	WRKY family transcription factor	37.4693	6.6492	2.84625	4.79131
EGP05419	zinc induced facilitator-like 1	4.6262	10.2835	9.70737	10.7154
EGP06298	UDP-glucosyl transferase 73B5	7.14349	2.24963	1.3492	1.42712
EGP01005	photosystem II light harvesting complex gene 2.1	406.419	990.303	1013.31	1305.14
EGP19501	-	17.1119	1.17841	3.49367	10.1199
EGP18910	Subtilase family protein	7.5136	0.441489	0.198034	0.358109
EGP28792	receptor like protein 15	3.46151	0	0.037218	0.260606
EGP15857	Tetratricopeptide repeat (TPR)-like superfamily protein	5.97376	0.128801	0.0152587	0.0827334
novel.1881	-	4.13245	1.04865	13.3439	6.99583
novel.1664	1-aminocyclopropane-1-carboxylate oxidase 1	1.29127	0.0851574	0.0394152	0.485111
EGP19460	-	1003.06	394.362	404.664	1215.32
EGP16712	alpha/beta-Hydrolases superfamily protein	40.1697	1.93502	1.51571	1.28261
EGP16002	alpha/beta-Hydrolases superfamily protein	27.6572	4.95187	7.37042	5.28347
EGP18466	VQ motif-containing protein	2.12592	0	0.0192893	0.041835
EGP10221	Calcium-binding EF-hand family protein	1.87182	0.0213251	0	0.066936
EGP13079	NAD(P)-binding Rossmann-fold superfamily protein	30.5108	10.6077	7.9631	10.0455
EGP31520	Malectin/receptor-like protein kinase family protein	5.14861	1.9386	1.57975	1.23196
EGP28487	plant glycogenin-like starch initiation protein 3	0.896369	2.58629	2.6986	0.882592
EGP30176	ethylene-responsive nuclear protein / ethylene-regulated nuclear protein (ERT2)	1.5376	0.292921	0.177408	0.604317
EGP04767	basic helix-loop-helix (bHLH) DNA-binding superfamily protein	97.4752	38.343	35.7379	24.526
EGP07396	WRKY DNA-binding protein 50	2.25779	0	0	0
EGP31650	P-loop containing nucleoside triphosphate hydrolases superfamily protein	49.2017	21.81	20.7797	24.1392
EGP13698	alpha/beta-Hydrolases superfamily protein	18.6053	7.12616	7.19536	7.56776
EGP10954	2-oxoglutarate (2OG) and Fe(II)-dependent oxygenase superfamily protein	53.9482	8.10414	6.0149	8.22606
EGP16479	Chlorophyll A-B binding family protein	1.21343	243.817	0.0338311	48.7491
EGP28137	Leucine-rich repeat receptor-like protein kinase family protein	0.814854	0.0321292	0.0458255	0.139847
EGP16108	cytochrome P450, family 83, subfamily B, polypeptide 1	3.51927	11.3679	1.20302	2.69523
EGP08984	-	21.7253	8.57639	10.432	8.00553
EGP16602	Chaperone DnaJ-domain superfamily protein	8.08619	22.4452	3.62504	15.0137
EGP19999	WRKY DNA-binding protein 50	4.98279	0.121574	0.259961	0.277588
EGP13642	Leucine-rich repeat protein kinase family protein	4.83741	0.34098	0.728125	1.36014
EGP23586	-	0.435002	2.12924	2.28979	2.03458
EGP22195	-	4.69016	0.591222	0.731048	1.142
EGP21143	Basic helix-loop-helix (bHLH) DNA-binding family protein	13.1489	3.54464	4.87449	5.69416
EGP16102	NB-ARC domain-containing disease resistance protein	2.24137	0.868839	6.19648	5.80594
EGP16062	cytochrome P450, family 76, subfamily C, polypeptide 2	8.88726	19.3407	3.70357	6.25744
EGP18219	NAD(P)-binding Rossmann-fold superfamily protein	4.49287	1.07773	1.00991	1.03466
EGP02820	2-oxoglutarate (2OG) and Fe(II)-dependent oxygenase superfamily protein	169.408	61.3343	80.5939	93.9719
novel.305	-	0.625919	0	0	0
novel.396	-	31.5268	2.28734	1.70584	3.83568
EGP28139	Leucine-rich repeat receptor-like protein kinase family protein	8.35251	1.65954	1.34118	0.455826
EGP21673	Subtilisin-like serine endopeptidase family protein	23.3974	2.82879	9.06305	10.5858
EGP26340	serine carboxypeptidase-like 33	16.8963	6.45642	7.87276	8.24198
EGP30821	Disease resistance-responsive (dirigent-like protein) family protein	2.14852	0.0814321	0.0780864	0.183851
EGP10002	nudix hydrolase homolog 17	9.63167	3.21103	3.62869	3.94097
EGP31668	galacturonosyltransferase-like 10	1.32958	0.255365	0.17194	0.649048
EGP29509	armadillo repeat only 2	2.35989	0.873723	0.626405	0.698911
EGP11030	IQ-domain 21	1.32742	0.343587	3.7203	1.72422
EGP27470	sulfate transporter 1;3	1.09216	0.184066	0.213009	0.40699
EGP05179	NAD(P)-binding Rossmann-fold superfamily protein	5.75127	16.1626	2.72813	9.6393
EGP12747	hydroxy methylglutaryl CoA reductase 1	6.64642	2.09855	2.73972	2.64374
EGP26720	cytochrome BC1 synthesis	9.59002	0.541287	0.689298	1.4707
EGP09186	-	8.68302	40.5688	4.27452	6.33003
EGP22155	-	374.491	144	159.707	168.383
EGP28494	EF hand calcium-binding protein family	2.8293	0	0.0892857	0
EGP06363	carboxyesterase 13	10.0378	3.60398	4.71614	4.61416
EGP02349	Protein kinase superfamily protein	1.62296	0.0644814	0.15406	0.260701
EGP21342	UDP-glycosyltransferase 73B4	16.3046	6.26666	6.37685	7.1389
EGP34728	actin binding	1.35218	0.102824	0.0692424	0.126537
EGP25784	Nuclear transport factor 2 (NTF2) family protein	1.06296	2.95301	3.37831	1.94328
EGP19742	Ankyrin repeat family protein	0.693687	0.0100977	0.0186727	0.0810665
EGP16420	Protein kinase superfamily protein	19.318	4.29216	7.19768	5.36237
EGP22612	WRKY DNA-binding protein 70	17.8072	0.220778	0.19418	0.221495
EGP33757	Pyridoxal phosphate (PLP)-dependent transferases superfamily protein	36.4259	8.37683	11.7	4.81444
EGP22719	receptor-like protein kinase 1	0.485631	0.0491248	0.0363021	0.038381
EGP08931	MLP-like protein 43	96.1859	17.6702	33.4336	27.9249
EGP16440	Armadillo/beta-catenin-like repeat family protein	5.53299	1.84007	2.25158	2.35205
EGP29583	F-box family protein	21.407	8.38595	9.79825	8.47846
EGP18456	L-O-methylthreonine resistant 1	1.25262	0.0420105	0.0940076	0.118933
EGP25538	Ankyrin repeat family protein	3.48788	0.456693	0.59034	0.738651
novel.266	Putative AC9 transposase:hAT family C-terminal dimerisation region	2.5251	0.0631846	0.0588393	0.188498
EGP13534	response to low sulfur 2	4.48416	1.00723	1.12949	0.964722
novel.998	Gibberellin-regulated protein 1	1.95252	0.224556	0.416656	0.547921
EGP04334	Glycosyl hydrolase superfamily protein	1.66006	0.182258	0.204741	0.116071
EGP28135	Leucine-rich repeat receptor-like protein kinase family protein	1.56118	0.0477488	0.13105	0.17035
EGP29725	Leucine-rich repeat (LRR) family protein	85.5474	39.4364	39.7036	41.8257
EGP29270	Eukaryotic aspartyl protease family protein	1.58442	0.433437	0.649944	1.05507
EGP22322	ammonium transporter 2	1.45905	0.154672	0.114191	0.172991
novel.131	-	93.5322	28.3237	38.2001	35.9585
EGP20998	DCD (Development and Cell Death) domain protein	22.9786	6.80656	10.6956	11.9789
EGP19269	membrane protein, putative	2.25797	5.9895	1.04803	3.4229
EGP31078	geranylgeranyl pyrophosphate synthase 1	1.0187	0.0533928	0.101275	0.349592
EGP09643	Cytochrome P450 superfamily protein	13.0538	1.50493	1.60659	4.18708
EGP09143	-	9.41263	4.23793	4.60931	4.26322
EGP24192	myo-inositol-1-phosphate synthase 3	4.49887	28.5017	2.17003	4.0525
EGP27877	pathogenesis-related family protein	44.6422	8.16624	6.47807	5.75105
EGP10316	COBRA-like extracellular glycosyl-phosphatidyl inositol-anchored protein family	17.2973	3.62792	6.18658	9.71454
EGP33552	plant-specific transcription factor YABBY family protein	1.48907	5.51642	6.49495	2.26726
novel.2091	-	0.986892	0	0.0944322	0.217284
EGP12489	Cyclopropane-fatty-acyl-phospholipid synthase	0.620095	0.0198016	0.04493	0.0269862
EGP18465	VQ motif-containing protein	1.64335	0	0.0634825	0.0458941
EGP26526	pseudo-response regulator 5	4.55155	41.5575	1.7869	22.4276
EGP28236	Predicted AT-hook DNA-binding family protein	11.8019	2.46311	5.51947	2.81228
EGP23810	alpha/beta-Hydrolases superfamily protein	5.3781	1.05439	1.79313	1.59514
EGP10783	sucrose synthase 6	0.809801	2.77766	2.12202	1.29999
EGP33475	NAC domain containing protein 36	9.97373	0.797006	3.24109	3.53036
EGP03062	Glycosyl hydrolase superfamily protein	1.23682	0	0.0787745	0.0417207
EGP27983	-	13.2751	4.58047	4.85644	5.22749
EGP31101	ribulose bisphosphate carboxylase small chain 1A	0.158324	0.863918	0.713116	0.633395
EGP29603	Major facilitator superfamily protein	2.78152	0.470713	0.74573	0.879867
EGP28556	cytochrome P450, family 82, subfamily C, polypeptide 4	0.590793	1.98495	1.84594	3.28704
novel.631	-	21.5631	6.19809	8.5247	6.4805
EGP09827	-	1.30974	5.76894	0.289069	0.967696
EGP07161	-	266.532	40.6288	41.1216	26.2528
EGP10255	-	2.95858	9.8859	5.93376	3.32108
EGP02794	Late embryogenesis abundant (LEA) hydroxyproline-rich glycoprotein family	39.5754	8.48599	19.2221	18.288
EGP23821	-	130.36	20.1012	11.2733	7.27507
EGP05580	Phosphoglycerate mutase family protein	8.06667	1.95571	2.20825	2.1664
EGP13437	Late embryogenesis abundant (LEA) hydroxyproline-rich glycoprotein family	7.78117	2.42939	3.61877	4.90604
EGP23582	light-harvesting chlorophyll B-binding protein 3	50.6098	216.415	116.308	290.311
EGP09091	Plant protein of unknown function (DUF247)	9.36682	4.09631	3.48065	2.32286
EGP24214	ethylene responsive element binding factor 1	24.2693	5.98796	7.69477	5.91876
EGP31594	Calcium-binding EF-hand family protein	15.563	3.94399	4.916	5.52588
EGP30443	basic helix-loop-helix (bHLH) DNA-binding superfamily protein	3.71877	0.26265	0.817868	1.17899
EGP27832	-	4.43968	0.383442	0.902753	0.903803
EGP22573	metacaspase 1	12.1242	5.05456	5.86837	5.82793
EGP33048	Cytochrome P450 superfamily protein	7.316	2.23308	2.47568	2.14641
EGP21542	P-loop containing nucleoside triphosphate hydrolases superfamily protein	53.249	12.8807	24.0992	36.0066
EGP06770	Transducin/WD40 repeat-like superfamily protein	1.49384	5.84144	0.713034	3.87851
EGP04786	Protein of unknown function (DUF803)	2.49785	0.352124	0.553385	0.838672
EGP10404	Putative thiol-disulphide oxidoreductase DCC	7.89546	19.8276	3.66817	10.4981
EGP30994	dehydrin xero 1	0.597637	61.0023	0.037609	0.200879
EGP19683	chlorophyll A/B binding protein 1	5.27102	43.0344	16.3232	75.7877
EGP24144	-	1.03058	0	0.0470714	0.101879
novel.330	-	4.27393	0.816539	1.09101	2.82589
EGP28134	Leucine-rich repeat receptor-like protein kinase family protein	0.26638	0	0.0110661	0.011523
EGP02023	-	34.8431	6.75203	13.3811	10.5707
EGP02520	RING/U-box superfamily protein	12.5654	2.58925	4.10323	4.14592
EGP25853	gigantea protein (GI)	1.05376	16.11	0.406361	10.1226
