# Supplementary material for: Identification of candidate genes associated with less-photosensitive anthocyanin phenotype using an EMS mutant (pind) in eggplant (Solanum melongena L.)
Source: Front Plant Sci. 2023 Dec 11;14:1282661. doi: 10.3389/fpls.2023.1282661 (PMC10758619; doi:10.3389/fpls.2023.1282661)
Supplement: Supplementary file 11 [file Table_8.xlsx]

## Sheet: Sheet1
Table S8 Common genes shared by combinations ‘MT_D_5d vs WT_D_5d’ and ‘WT_D_5d vs WT_L_5d’
Gene ID	Function Annotation	FPKM
		WT_D_5d	WT_L_5d	MT_D_5d	MT_L_5d
EGP11159	detoxifying efflux carrier 35	0.46817	941.295	243.681	964.4
EGP22200	Chalcone-flavanone isomerase family protein	4.60947	415.825	67.6074	406.4
EGP28412	cytochrome B5 isoform D	1.31133	1036.27	239.445	764.722
EGP24357	Chalcone and stilbene synthase family protein	0.79719	515.853	55.8784	449.336
EGP09801	HD-ZIP IV family of homeobox-leucine zipper protein with lipid-binding START domain	0.688149	70.412	13.7811	74.3319
EGP30923	flavanone 3-hydroxylase	6.40071	1065.54	273.019	1024.67
EGP31337	Protein of unknown function (DUF579)	0.830125	69.3956	8.99863	87.3081
EGP16978	basic helix-loop-helix (bHLH) DNA-binding superfamily protein	0.0667423	61.9294	21.8052	71.4775
EGP10532	-	0.715732	76.7188	6.15984	83.9971
EGP14347	-	0.0678259	379.894	129.402	348.653
EGP21564	UDP-glucosyl transferase 78D2	0.035996	279.256	62.0479	262.504
EGP18904	leucoanthocyanidin dioxygenase	0.0420894	798.41	191.837	1044.96
EGP25953	phosphoenolpyruvate carboxykinase 1	0.0159737	321.285	85.6072	325.34
EGP25741	UDP-Glycosyltransferase superfamily protein	0.027702	417.473	161.327	440.154
EGP00487	glutathione S-transferase TAU 25	0.169778	51.6574	7.33146	76.0985
EGP31016	dihydroflavonol 4-reductase	0.0596519	16.453	4.93744	12.3896
EGP30265	Cysteine proteinases superfamily protein	24.966	196.161	51.9465	239.716
EGP00710	-	0.275774	6.25191	0.724664	11.2657
EGP21679	WRKY family transcription factor family protein	8.38733	153.098	39.1105	125.969
EGP21875	myb domain protein 113	0.183795	31.7242	7.94857	45.7076
EGP11182	-	0.173641	5.60654	1.24043	7.78681
EGP32037	Cytochrome P450 superfamily protein	0.0119989	665.838	115.867	543.292
EGP30699	glutathione S-transferase F11	0	283.15	61.0563	231.49
EGP24362	Chalcone and stilbene synthase family protein	0.0219616	190.191	20.4512	167.251
EGP24232	Chalcone-flavanone isomerase family protein	0	213.58	18.5569	229.567
EGP26291	indole-3-acetate beta-D-glucosyltransferase	0.098777	875.707	271.21	833.252
EGP10531	-	0.235641	49.8077	3.9534	48.4462
EGP05671	ATP-dependent caseinolytic (Clp) protease/crotonase family protein	0.544872	9.84858	2.90623	0.537125
novel.390	-	1.89018	12.7235	5.61326	15.1002
EGP23570	-	8.64929	187.874	34.6481	174.231
EGP07441	stress enhanced protein 2	0.247791	8.1447	2.06652	37.7881
EGP12721	RING/U-box superfamily protein	4.35239	23.5129	9.094	40.2391
EGP16482	S-adenosyl-L-methionine-dependent methyltransferases superfamily protein	0	107.833	43.4579	393.01
novel.1996	-	0.153163	1.85373	0.910914	3.19137
EGP12762	PHYTOENE SYNTHASE	13.3413	43.5522	6.62109	23.0854
novel.1560	Protein ROOT HAIR DEFECTIVE 3	0.00339984	10.705	2.22345	7.9797
EGP20818	UDP-glycosyltransferase 74 F1	1.19575	6.56409	0.33458	1.56909
EGP06084	dentin sialophosphoprotein-related	18.8345	46.2533	45.555	67.9195
EGP31713	NAD(P)-binding Rossmann-fold superfamily protein	3.40458	20.3492	7.14791	27.0481
novel.1552	-	0.0304591	4.80668	1.91397	10.7679
EGP18874	cytochrome P450, family 76, subfamily C, polypeptide 4	1.86673	9.42995	4.52145	21.9058
EGP23632	Oleosin family protein	0.0817986	10.8639	1.91028	13.0268
novel.26	-	1.32556	14.0355	6.79334	14.1301
EGP21715	rubisco activase	9.07905	30.4297	29.2495	117.868
EGP16979	basic helix-loop-helix (bHLH) DNA-binding superfamily protein	0	5.94427	1.40742	11.0149
EGP22222	FAD/NAD(P)-binding oxidoreductase family protein	2.59593	9.51102	1.19071	8.35737
EGP14310	-	0	7.71157	3.04046	20.866
EGP29711	NAD(P)-binding Rossmann-fold superfamily protein	2.94193	17.8427	0.8377	9.15473
novel.1254	-	0	4.01047	0.181587	0.629005
EGP19683	chlorophyll A/B binding protein 1	22.3068	105.047	65.8108	141.267
EGP04601	-	17.6386	39.9806	51.2214	86.21
EGP19017	Eukaryotic aspartyl protease family protein	13.8679	4.2153	47.2329	44.5822
EGP14254	WRKY DNA-binding protein 33	7.63208	1.64084	184.413	293.969
EGP19984	chlorophyll A/B binding protein 1	36.9177	127.133	81.8761	205.052
EGP28170	Phosphate-responsive 1 family protein	9.45231	2.63204	114.655	159.459
EGP33390	-	0	11.2518	1.56939	9.06683
EGP09622	Chaperone DnaJ-domain superfamily protein	5.4546	12.9237	40.0534	73.9622
EGP19168	CheY-like two-component responsive regulator family protein	35.9724	77.0169	15.9784	35.4923
EGP00854	Homeodomain-like superfamily protein	7.90044	33.9575	3.65159	9.47633
EGP24363	Tetratricopeptide repeat (TPR)-like superfamily protein	14.7851	46.984	5.0998	8.80754
EGP14311	-	0	4.27768	2.53897	16.5483
EGP30855	Arabidopsis protein of unknown function (DUF241)	0.874006	5.15013	2.28905	4.90132
EGP08938	MLP-like protein 43	0	3.42255	0.990998	6.07879
EGP30831	serine acetyltransferase 3;2	21.5572	75.0605	7.31445	20.6533
EGP10904	4-coumarate:CoA ligase 3	1.60798	115.231	16.0905	90.0357
EGP10931	response to low sulfur 2	3.79978	30.2493	0.547113	0.530301
EGP29735	methyl esterase 1	0.0146149	2.55992	0.981982	2.73
EGP12638	Class I glutamine amidotransferase-like superfamily protein	0.736237	2.82014	3.78596	5.4546
EGP19040	Oxidoreductase family protein	0.3519	3.15092	0.0120315	0.0129505
EGP23571	NAC (No Apical Meristem) domain transcriptional regulator superfamily protein	1.28035	7.80235	7.41291	13.5082
EGP04557	galactinol synthase 1	2.00109	7.78507	27.7927	30.2769
EGP27987	Peroxidase superfamily protein	33.6409	12.8832	120.205	142.615
EGP14988	Integrase-type DNA-binding superfamily protein	0.252733	1.36967	6.57763	15.2011
EGP10289	heat shock protein 101	3.52441	7.05557	94.3186	99.0591
EGP28291	oligopeptide transporter 4	11.9329	41.6258	4.391	2.3534
EGP23471	GRAS family transcription factor	1.52479	0.337349	84.1149	85.775
EGP10963	Subtilase family protein	1.31733	0.313026	9.00859	5.056
novel.755	-	5.93477	0.696219	88.9205	57.8358
EGP06754	Protein of unknown function (DUF506)	10.0145	42.194	3.80785	1.67479
EGP11882	-	9.47525	21.7085	21.7045	33.3279
novel.308	Transcription factor MYB3	0.0139854	1.33321	0.376147	2.39693
EGP08941	MLP-like protein 43	1.26257	11.0946	5.70962	22.2172
EGP24213	Integrase-type DNA-binding superfamily protein	15.1998	4.80685	171.21	198.265
EGP12081	phosphate transporter 2;1	14.7538	38.6721	6.57111	26.4492
EGP13149	cytokinin response factor 4	6.25119	2.62938	13.5466	14.115
EGP20826	WRKY DNA-binding protein 11	11.6774	4.34844	130.82	92.8623
EGP28212	-	6.38128	13.5008	26.0693	49.4453
EGP18993	Bifunctional inhibitor/lipid-transfer protein/seed storage 2S albumin superfamily protein	14.7693	3.14537	0.418349	0.0448986
EGP07155	ferredoxin 3	4.91449	21.4314	13.8764	23.6274
EGP15939	diacylglycerol kinase 7	18.5183	44.5748	42.5055	105.102
EGP32091	NAD(P)-linked oxidoreductase superfamily protein	13.2741	28.8838	30.4419	60.1487
EGP16108	cytochrome P450, family 83, subfamily B, polypeptide 1	1.83473	6.20485	0.385733	0.716606
EGP27635	sucrose-proton symporter 2	54.5858	23.9375	24.5758	15.7677
EGP30661	WRKY family transcription factor	2.10309	0.303454	6.49152	4.48174
EGP17031	photosystem II reaction center PSB28 protein	21.6489	57.7563	6.71282	27.4699
EGP24656	SNF1-related protein kinase 2.5	25.1952	12.2407	10.1578	1.40276
EGP20894	-	2.573	0.513078	24.887	24.2231
EGP02379	peptide transporter 1	22.1044	50.6185	6.40468	12.0434
EGP34300	RAB geranylgeranyl transferase beta subunit 2	0.837982	4.37556	3.9579	6.26661
EGP22426	Heavy metal transport/detoxification superfamily protein	27.6463	13.1744	365.295	501.466
EGP16907	heat shock transcription factor A6B	1.50666	4.23841	17.4902	36.8423
EGP28556	cytochrome P450, family 82, subfamily C, polypeptide 4	1.38056	3.32033	2.98302	5.47193
EGP02702	CONSTANS-like 5	7.44913	18.5785	17.3915	11.0978
EGP13642	Leucine-rich repeat protein kinase family protein	0.855182	0.0979927	20.3161	21.5785
EGP24576	SKU5 similar 12	1.98662	4.18683	9.19628	22.5601
EGP16345	myb domain protein 15	4.42115	1.26515	26.0196	33.7127
EGP04503	-	6.81837	1.30376	197.249	230.201
EGP28129	VQ motif-containing protein	6.60366	16.655	14.7178	20.109
EGP25873	bZIP transcription factor family protein	1.39726	3.43812	3.1461	4.56482
EGP19464	KAR-UP F-box 1	3.71463	9.99361	28.3443	43.5351
EGP05468	pathogenesis-related 4	23.9466	10.0522	60.4621	17.3379
EGP24720	-	5.65056	11.1951	2.7976	4.77687
EGP01452	ELF4-like 3	1.42776	0.111272	0.151485	0.228739
EGP28168	Phosphate-responsive 1 family protein	28.9535	12.1886	153.784	212.5
EGP12937	Bifunctional inhibitor/lipid-transfer protein/seed storage 2S albumin superfamily protein	2.51971	0.10885	0.14949	0
EGP13953	delta tonoplast integral protein	4.26143	1.64895	0.903161	0.114222
EGP28315	amino acid permease 6	3.78719	1.30343	0.300722	0.112148
EGP14952	-	4.45973	1.03	0.748496	1.30584
EGP19975	-	6.24121	1.48288	83.1292	122.232
EGP14927	-	2.00421	0.363136	38.0567	44.517
EGP24307	Regulator of chromosome condensation (RCC1) family protein	34.1359	68.5167	83.3031	101.463
EGP22035	RING/U-box superfamily protein	5.14346	14.0232	58.1449	120.66
EGP29413	NDR1/HIN1-like 25	0.823245	0.0885901	3.3202	2.71747
EGP06137	hydroxyproline-rich glycoprotein family protein	5.8268	0.485844	0.674022	0.379233
EGP32095	fatty acid reductase 1	1.11804	0.0569404	0.125073	0.00875379
EGP32371	C2H2 and C2HC zinc fingers superfamily protein	0.670858	0.0188333	12.9364	14.1339
EGP22567	Glycosyl hydrolases family 31 protein	5.12965	31.3709	1.08585	0.601841
EGP02520	RING/U-box superfamily protein	3.75622	0.776486	16.2298	24.7785
EGP30406	DNAJ heat shock family protein	7.36818	15.7557	123.192	129.133
EGP11554	peptidase M20/M25/M40 family protein	0.474451	1.89504	5.77595	18.3263
EGP16602	Chaperone DnaJ-domain superfamily protein	4.8232	14.3204	21.1536	53.1143
EGP00926	ethylene-forming enzyme	0.410977	0.0119468	2.62429	2.71986
EGP27957	-	60.1676	358.567	357.333	784.554
EGP28190	-	7.86319	2.93717	75.8429	46.1297
EGP02818	lipoxygenase 2	0.906219	2.28186	3.47472	12.3894
EGP29395	ethylene-forming enzyme	20.6329	8.70079	6.35356	5.86295
EGP28399	salt tolerance zinc finger	49.8887	17.1262	649.333	687.622
EGP24670	-	9.4205	20.4334	1.95198	14.4523
EGP33538	serine-rich protein-related	16.8072	6.47366	90.88	86.2506
EGP00515	Heavy metal transport/detoxification superfamily protein	5.03969	1.58366	114.295	162.915
EGP29989	-	2.38501	0.823781	20.2058	13.2345
EGP13464	Glycosyl hydrolase family protein	1.70731	0.192749	0.00805372	0.00765419
EGP11409	xyloglucan endotransglycosylase 6	7.17103	2.88063	132.907	222.661
EGP28539	Serine protease inhibitor (SERPIN) family protein	0.363242	1.51513	1.87769	7.35632
EGP14712	heat shock protein 90.1	4.43892	11.3025	174.615	398.544
