# Supplementary material for: Identification of candidate genes associated with less-photosensitive anthocyanin phenotype using an EMS mutant (pind) in eggplant (Solanum melongena L.)
Source: Front Plant Sci. 2023 Dec 11;14:1282661. doi: 10.3389/fpls.2023.1282661 (PMC10758619; doi:10.3389/fpls.2023.1282661)
Supplement: Supplementary file 12 [file Table_9.xlsx]

## Sheet: Sheet1
Table S9 Candidate DEGs related to less light-independent anthocyanin biosynthesis in pind
Gene ID	Function Annotation	Gene name
EGP13642	Leucine-rich repeat protein kinase family protein	EVERSHED
EGP10931	Response to low sulfur 2	LSU2
EGP21875	MYB domain protein 113	MYB113
EGP19040	Oxidoreductase family protein
EGP24357	Chalcone and stilbene synthase family protein	CHS
EGP04557	Galactinol synthase 1	GOLS1
EGP22567	Glycosyl hydrolases family 31 protein
EGP19984	Chlorophyll A/B binding protein 1	LHCB1.3
EGP11159	detoxifying efflux carrier 35
EGP30923	Flavanone 3-hydroxylase	F3H
EGP02520	RING/U-box superfamily protein
EGP28291	Oligopeptide transporter 4	OPT4
EGP31016	Dihydroflavonol 4-reductase	DFR
EGP10904	4-coumarate: CoA ligase 3	4CL
EGP10289	Heat shock protein 101	ClpB1
EGP16108	Cytochrome P450, family 83, subfamily B, polypeptide 1	CYP83B1
EGP30699	Glutathione S-transferase F11
EGP28556	Cytochrome P450, family 82, subfamily C, polypeptide 4	CYP82C4
EGP16602	Chaperone DnaJ-domain superfamily protein
EGP24362	Chalcone and stilbene synthase family protein	CHS
EGP07155	Ferredoxin 3	FD3
EGP25741	UDP-Glycosyltransferase superfamily protein	UFGT
EGP16978	Basic helix-loop-helix (bHLH) DNA-binding superfamily protein	GL3
EGP21679	WRKY family transcription factor family protein	TTG2
EGP18904	Leucoanthocyanidin dioxygenase	ANS
EGP25953	Phosphoenolpyruvate carboxykinase 1	PCK1
EGP26291	Indole-3-acetate beta-D-glucosyltransferase	UFGT
EGP21564	UDP-glucosyl transferase 78D2	UFGT
EGP24232	Chalcone-flavanone isomerase family protein	CHI
EGP22200	Chalcone-flavanone isomerase family protein	CHI
EGP28412	Cytochrome B5 isoform D
EGP19683	Chlorophyll A/B binding protein 1
EGP14347	-
EGP32037	Cytochrome P450 superfamily protein	F3'5'H
EGP16482	S-adenosyl-L-methionine-dependent methyltransferases superfamily protein
